# Supplementary material for: Hole-Transporting Materials Based on a Fluorene Unit for Efficient Optoelectronic Devices
Source: Materials (Basel). 2024 Nov 6;17(22):5417. doi: 10.3390/ma17225417 (PMC11595885; doi:10.3390/ma17225417)
Supplement: Supplementary file 1 [file materials-17-05417-s001.zip]

Archive with 1 entries (1 files):
- materials-3261073-supplementary.pdf
